# Supplementary material for: A Meta-Analysis of Thyroid-Related Traits Reveals Novel Loci and Gender-Specific Differences in the Regulation of Thyroid Function
Source: PLoS Genet. 2013 Feb 7;9(2):e1003266. doi: 10.1371/journal.pgen.1003266 (PMC3567175; doi:10.1371/journal.pgen.1003266)
Supplement: Table S1 — Analysis details and methods for individual GWAS studies. (XLS) [file pgen.1003266.s004.xls]

## Sheet: Study Details
	Study	BLSA	CHS	FHS	GARP	HBCS	InChianti	LBC1921	LBC1936	LifeLines	LLS	MICROS	NBS	OOA	PROSPER	RS	SardiNIA	TwinsUK	ValBorbera
	Ethnicity	European	European	European	European	European	European	European	European	European	European	European	European	European	European	European	European	European	European
	Country	USA	USA	USA	NL	Finland	Italy	United Kingdom	United Kingdom	NL	NL	Italy	NL	USA	NL/UK/Ireland	NL	Italy	UK	Italy
	Study design	Population based	Population-based cohort	Family population-based	Sibling Pairs	Population based	Population based	observational, longitudinal cohort study	observational, longitudinal cohort study	population-based	Family Population-based	Cross-sectional population-based study with pedigree information	Population-based cohort study	Population based	RCT / prospective cohort	Population-based cohort study	Family Population-based	Twins	Family Population-based
TSH MEASUREMENTS	Sample type	Serum	Serum	Fresh Serum	Serum	Serum	plasma	Fresh Serum	Fresh Serum	Fresh Serum	Fresh Serum	Fresh Serum	Serum	Plasma	Serum	Serum	Fresh Serum	Serum	Fresh Serum
	Original units	mIU/L	mIU/L	mU/L	mIU/L	mIU/L	mU/L	mIU/L	mIU/L	mIU/L	mIU/L	mIU/L	mIU/L	mIU/L	mIU/L	mIU/L	mIU/L	mIU/L	mIU/L
	Assay	Siemens, Immulite2000	Roche Elecsys 2010 electrochemiluminescence assay	chemoluminescence assay (London Diagnostics, Eden Prairie, Minnesota	Modular E170 from Roche	AxSym, Abbott, USA	Chemiluminescent assay	Architect Total Tri-iodothyronine (TT3) (Abbott Architect Analyser)	Architect Total Tri-iodothyronine (TT3) (Abbott Architect Analyser)	Roche Modular E170	Modular E170 from Roche	microparticle enzyme immunoassay (MEIA), AxSym, Abbott, USA	Architect, Abbott Diagnostics Division	Siemens, Immulite 2000	Roche Elecsys 2010 electrochemiluminescence assay	TSH Lumitest; Henning, Berlin, Germany	Siemens, Immulite2000	Architect, Abbott Diagnostics Division	Beckman DxI 800
	Reference (PMID)	NA	15961550	18362250	NA	NA	18514160	NA	NA	NA	NA	1934479	16254196	18514160	22238391	19001198	18514160	17970774	NA
FT4 MEASUREMENTS	Sample type	Serum	Serum	NA	Serum	Serum	plasma	Fresh Serum	Fresh Serum	Fresh Serum	Fresh Serum	Fresh Serum	Serum	NA	Serum	Serum	Fresh Serum	Serum	NA
	Original units	ng/dl	ng/dL	NA	pmol/L	pmol/L	ng/dL	pmol/L	pmol/L	pmol/L	pmol/L	ng/dl	pmol/L	NA	pmol/L	pmol/L	ng/dl	pmol/L	NA
	Assay	Siemens, Immulite2000	Roche Elecsys 2010 electrochemiluminescence assay	NA	Modular E170 from Roche	AxSym, Abbott, USA	Chemiluminescent assay	Architect Total Tri-iodothyronine (TT3) (Abbott Architect Analyser)	Architect Total Tri-iodothyronine (TT3) (Abbott Architect Analyser)	Roche Modular E170	Modular E170 from Roche	microparticle enzyme immunoassay (MEIA), AxSym, Abbott, USA	Vitros, ECI Immunodiagnostic System, Ortho-Clinical Diagnostics	NA	Roche Elecsys 2010 electrochemiluminescence assay	chemoluminescence assay; Vitros, ECI Immunodiagnostic System, Ortho-Clinical Diagnostics, Amersham, UK	Siemens, Immulite2000	Architect, Abbott Diagnostics Division	NA
	Reference (PMID)	NA	15961550	NA	NA	NA	NA	NA	NA	NA	NA	1934479	16254196	NA	22238391	19001198	NA	17970774	NA
PARTICIPANTS	Exclusions	missing phenotype or genotype data, TSH<0.4 mIU/L and TSH>4 mIU/L	individuals under hormone replacement therapy or TSH<0.4 mIU/L and TSH>4 mIU/L	individuals under hormone replacement therapy, thyroid surgery, TSH<0.4 mIU/L and TSH>4 mIU/L	TSH<0.4 mIU/L and TSH>4 mIU/L	individuals under hormone replacement therapy, TSH<0.4 mIU/L and TSH>4 mIU/L	missing phenotype or genotype data, individuals under hormone replacement therapy , TSH<0.4 mIU/L and TSH>4 mIU/L	exclude individuals under hormone replacement therapy, thyroid surgery, TSH<0.4 mU/L and TSH>4 mU/L	individuals under hormone replacement therapy, thyroid surgery, TSH<0.4 mIU/L and TSH>4 mIU/L	individuals under hormone replacement therapy or thyroid surgery, TSH<0.4 mIU/L and TSH>4 mIU/L	related individuals, individuals under hormone replacement therapy, thyroid surgery, TSH<0.4 mIU/L and TSH>4 mIU/L	individuals under hormone replacement therapy, thyroid surgery, TSH<0.4 mIU/L and TSH>4 mIU/L	individuals under hormone replacement therapy, thyroid surgery, TSH<0.4 mIU/L and TSH>4 mIU/L	individuals under hormone replacement therapy, thyroid surgery, TSH<0.4 mIU/L and TSH>4 mIU/L	TSH<0.4 mIU/L and TSH>4 mIU/L	individuals under hormone replacement therapy, thyroid surgery, TSH<0.4 mIU/L and TSH>4 mIU/L	exclude individuals under hormone replacement therapy, thyroid surgery, TSH<0.4 mU/L and TSH>4 mU/L	individuals under hormone replacement therapy, thyroid surgery, TSH<0.4 mIU/L and TSH>4 mIU/L	individuals under hormone replacement therapy, thyroid surgery, TSH<0.4 mIU/L and TSH>4 mIU/L
	Participants with TSH (N, mean, SD)	593 , 2.1 , 0.88	1655 , 2.09 , 0.87	2,140 , 1.60 , 0.80	290 , 1.93 , 0.81	454 , 1.78 , 0.77	951 , 1.5 , 0.76	401 , 1.67 , 0.80	834 , 1.74 , 0.79	1306, 2.69 , 4.09	736 , 1.68 , 0.76	1047 , 1.947 , 0.899	1617, 1.49, 0.74	1025 , 2.19 , 0.52	4402 , 1.88 , 0.83	1346 , 1.64 , 0.81	4087 , 1.70 , 0.81	2178 , 1.43 , 0.71	1403 , 1.52 , 0.75
	Participants with FT4 (N, mean, SD)	434 , 1.14 , 0.20	1643 , 1.22 , 0.17	NA	290 , 15.41 , 2.05	454 , 14.16 , 1.61	950 , 1.43 , 0.29	401 , 14.05 , 2.11	834 , 15.26 , 2.06	1306, 16.09, 2.49	736 , 15.08 , 2.05	1047 , 0.98 , 0.16	1617, 13.50, 2.06	NA	813 , 16.69 , 2.27	1131 , 16.36 , 2.99	4087 , 1.30 , 0.19	2204 , 13.7 , 1.77	NA
	Age ( Mean , SD )	69.9 , 15.4	1655 , 74.6 , 4.9	47.38 , 9.95	60.32 , 7.47	60.90 , 2.83	68.4 , 15.4	79.04 , 0.58	69.55 , 0.84	44.99, 9.99	59.13 , 6.77	44.6 , 16.5	1617, 61.3, 10.3	49.9 , 16.7	75.3 , 3.4	68.66 , 7.40	42.45 , 17.66	46.6 , 12.5	53.6 , 18.26
	Men, (N, %)	325 , 54.8%	1655 , 41.8%	1068 , 49.9%	59 - 20.3%	233 , 51.3%	431 , 45.3%	177 , 44%	451 , 54%	583, 44.6%	338 , 45.9%	479 , 45.7%	823 , 50.9%	592 , 57.8%	2161 , 49.1%	548 , 40.7%	1915 , 46.9%	0 , 0%	658 , 46.9%
	Hormone replacement therapy (N)	NA	229	79	NA	29	38	28	47	NA	34	116 (a)	NA	0	NA	thyromimetics n=40 thyrostatics n=11	128	0	tyromimetics n=71 thyrostatics n=19
	HT affected (N)	NA	NA	NA	NA	NA	NA	NA	NA	NA	NA	4 (b)	NA	NA	NA	NA	323	NA	38
	GD affected (N)	NA	NA	NA	NA	NA	NA	NA	NA	NA	NA	18 ( c)	NA	NA	NA	NA	NA	NA	4
	Nodules by scan	NA	NA	NA	NA	NA	NA	NA	NA	NA	NA	3 (d)	NA	NA	NA	NA	1005	NA	75 uninodular; 198 multinodular
	Goiter by scan	NA	NA	NA	NA	NA	NA	NA	NA	NA	NA	66 (f) 15 (g)	NA	NA	NA	NA	181	NA	258
	tumors	NA	NA	NA	NA	NA	NA	NA	NA	NA	NA	no	NA	NA	NA	NA		NA	9 malignant (ICD-9 - 193 - malignant neoplasm of thyroid gland); 19 benign (ICD-9 - 226 - Benign neoplasm of thyroid glands)
	Anti-TPO/anti-TG antibodies available	no	yes	no	no	yes	no	no	no	no	no	no	yes	no	no	yes	yes	yes	yes
GENOTYPING	Genotyping centre	NIA	General Clinical Research Center's Phenotyping/Genotyping Laboratory at Cedars-Sinai	Affymetrix	Rotterdam, The Netherlands	Sanger Institute	NIA	Wellcome Trust Clinical Research Facility (Edinburgh, UK)	Wellcome Trust Clinical Research Facility (Edinburgh, UK)	UMCG	Rotterdam,(The Netherlands)	Helmholtz Zentrum (Munich, Germany)	deCODE Genetics	University of Maryland School of Medicine	Genetic laboratory Dept Internal Medicine, Erasmus Medical Center (Rotterdam, The Netherlands)	Genetic laboratory Dept Internal Medicine, Erasmus Medical Center (Rotterdam, The Netherlands)	Lanusei, CNR (Sardinia, Italy)	Wellcome Trust Sanger Inst.(UK), CIDR (USA), Centre National de Genotypage (France), Duke University (USA), Helsinki University (Finland)	Trieste, Munich
	Genotyping Array	Illumina 550K	Illumina 370CNV	Affymetrix 500K and MIPS 50K combined	Illumina Human660W	modified Illumina 610	Illumina 550K	Illumina Human 610_Quadv1	Illumina Human 610_Quadv1	Illumina Cyto SNP12 v2	Illumina Human660W	Illumina 300k (HumHap300v2)	Illumina HumanHapCNV370-Duo-Beadchip	Affymetrix SNP array 500K	Illumina HumanHap 660K	Illumina HumanHap 550K v.3	Affymetrix 10K, 500K, 6.0	Illumina Hap300, Hap550, Hap610	Illumina SNP array 370K - HumanCNV370-Quadv3
	Genotyping calling algorithm	Beadstudio	Illumina BeadStudio	BRLMM	Clustering in Genome studio	Beadstudio	Beadstudio	Illumina Genomestudio	Illumina Genomestudio	Illumina Genomestudio	Genome Studio	BeadStudio	Illumina BeadStudio	BRLMM/BIRDSEED	Beadstudio Genecall	Beadstudio Genecall	BRLMM (10K/500K), Birdseed (6.0)	Illuminus	BeadStudio
SAMPLE GENOTYPING QC	Sample call rate	>98.5%	>95%	>95%	>95%	>95%	>97%	>95%	>95%	>95%	>95%	>95%	>95%	>95%	>97.5%	>97.5%	>95%	>95%	>95%
	Other exclusions	NA	NA	NA	NA	NA	NA	relatedness (pi-hat>0.25), non-caucasian, sex mismatch	relatedness (pi-hat>0.25), non-caucasian, sex mismatch	close relatives (pi-hat>0.4), non-caucasian, sex mismatch	NA	excess of heterozygosity, outliers by IBS clustering analysis	exclusion of individuals with <90% CEU ethnicity based on Structure analysis	NA	excess of heterozygosity, outliers by IBS clustering analysis	1.gender mismatch with typed X-linked markers 2.Excess autosomal heterozygosity >0.336~FDR>0.1% 3. Duplicates and/or 1st or 2nd degree relatives using IBS probabilities >97% from PLINK 4. Ethnic outliers using IBS distances >3SD from PLINK	NA	NA	NA
	Individuals for analysis	848	3397	2140	290	454	1210	517	1005	1306	736	1281	1617	1025	4402	1621	4694	2217	1664
SNP QC	MAF (required)	>1%	None	>1%	>=5%	none	>1%	>1%	>1%	>1%	>= 1%	> 1%	>=1%	>1%	>=1%	>=1%	>5% (10K, 500K); >1% (6.0)	>1%	>=1%
	HWE (required)	P>10-4	P>=10-5	P>10-6	P>=10-4	P<0.001	P>10-4	P>0.001	P>0.001	P>10-4	P>=10-4	P>10-6	P>10-6	P>10-6	P>10-6	P>10-6	P>10-6	P>10-6	P>10-4
	CALL RATE (required)	>98.5%	>95%	>97%	>= 95%	>90%	>97%	>=98%	>=98%	>95%	>= 95%	> 98%	>95%	>95%	>=98%	>=98%	>90% (10K,. 500K); >95% (6.0)	>90%	>=90%
	Mendelian Error (exclude if)	NA	excess Mendelian inconsistencies	>100 Mendel errors	NA	NA	NA	NA	NA	NA	NA	NA	NA	NA	NA	NA	>2% families	NA	Mendelian inconsistencies have been removed
	Duplicate Errors (exclude if)	NA	≥ 2 duplicate errors	NA	NA	NA	NA	NA	NA	NA	NA	NA	NA	NA	NA	NA	>2% of 11 duplicates	NA	NA
	Other	NA	exclude if heterozygote frequency = 0	NA	NA	NA	NA	NA	NA	NA	NA	NA	NA	NA	NA	NA	>2% errors at common SNPs in different arrays	NA	NA
	SNPs for imputation	501764	306655	378163	561490	509947	484115	535709	535709	257581	522783	292917	311918	338598	557192	512349	731209	295702	324326
Imputation	Reference Panel	HapMap II , CEU	HapMap CEU release 21A	HapMap II , CEU	HapMap II , CEU	HapMap II , CEU	HapMap II , CEU	HapMap II , CEU	HapMap II , CEU	HapMap II rel 24, CEU	HapMap II , CEU	HapMap II , CEU	HapMap II , CEU	HapMap II , CEU	HapMap II , CEU	HapMap II , CEU	HapMap II , CEU	HapMap II , CEU	HapMap II , CEU
	Build	36	36	36	36	36	36	36	36	36	36	36	36	36	36	36	36	36	36
	Software for imputation	Mach1 v1.0.16	BIM-BAM10 v0.99	MACH version 1.0.15	IMPUTE	MACH	Mach1 v1.0.16	MACH	MACH	BEAGLE v.3.1.0	IMPUTE	MACH v1.0.16	Impute	Mach1 v1.0.16	MACH v1.0.15	MACH v1.0.15	MACH	IMPUTE	MACH
	Filters	rsqr<0.3, MAF <1%	variance of allele dosage ≤ 0.01	MAF<1%	MAF imputed => 5%	rsqr<0.3, MAF <1%	rsqr<0.3, MAF <1%	Not applied	Not applied	MAF>0	rsqr<0.9, MAF <1%	NA	HWE p-value > 10-10; SNP and sample yield >95%; Caucasian descent based on Structure analysis =>90%)	NA	not applied	not applied	rsqr<0.3, MAF <1%, Excess Mendelian Errors	MAF<1%	rsqr<0.3, MAF <1%
	SNPs for analysis (imputed and genotyped)	2454124	2250963	2606763	2541196	2543888	2447781	2543887	2543887	2472812	2100769	2543887	2542995	2260361	2543887	2543887	2353985	2100158	2412004
Data Analysis	Adjustments	sex, age, age2	sex, age, age2, clinic site	sex, age, age2	sex, age, age2, familial dependencies	sex, age, age2, three first principal components in the MDS	sex, age, age2,	sex, age, age2, 4 MDS PCA	sex, age, age2, 4 MDS PCA	sex, age, age2, first 10 principle components	sex, age, age2	sex, age, age2, study location (village)	sex, age, age2	sex, age, age2	sex,age,age2, country	sex,age,age2	sex age, age2	age, age2	sex, age, age2
	Analysis method	Linear regression in a variance-component framework	linear regression	Linear mixed model	cc_assoc (in-house analysis program, developed to correct for familial dependence; H. W. Uh and Q. Helmer) PMID: 22189269 and PMID: 16465623	Linear regression	Linear regression in a variance-component framework	Linear Regression	Linear Regression	PLINK --dosage	SNPTEST (from IMPUTE) (traits analyzed are residuals after adjustment for covariates sex, age, age2)	regression using linear mixed models based on genomic kinship	Linear Regression	Software: MMAP Model: Linear regression with random polygenic effect to account for full pedigiree relationship	Linear Regression	Linear Regression	Linear Mixed Regression	GenABEL formetascore (mmscore) accounting for relatedness (where relevant)	polygenic mixed model
	Software for analysis	MERLIN (--fastassoc)	R	R package [lmekin() and coxme() in Kinship package]	IMPUTE	ProbABEL and Plink	MERLIN (--fastassoc)	MACH2QTL	MACH2QTL	PLINK	IMPUTE	ProbABEL v. 0.0-6	SNPTEST	MMAP	PLINK	MACH2QTL (using GRIMP*)	MERLIN (--fastassoc)	R, GenABEL package	ProbABEL (palinear --mmscore)
	Genomic Control parameter (TSH)	1.05	1.02	1	0.976	0.9988	1	1.0056	1.0049	0.998	1.02	0.99	1.03	1.03	1011	1	1.06	1.001	1.02
	Genomic Control parameter (fT4)	1.01	1.04	NA	0.942	0.9977	1.01	1.003	0.9971	0.99	1.03	1	1.03	NA	0.99	1.01	1.14	1.005	NA
REFERENCES	Reference study description (PMID)	19303062	1669507	1208363	15458958	16251536	11129752	14717632	18053258	18075776	16251894	17550581	16254196	15621217	12457784	21877163	16934002	17254428	19847309
	Study link/ website	http://www.grc.nia.nih.gov/blsahistory/blsa_1984/	http://www.chs-nhlbi.org/	http://www.framinghamheartstudy.org/	http://www.molepi.nl/research/osteoarthritis	http://www.ktl.fi/portal/english/research__people___programs/health_promotion_and_chronic_disease_prevention/units/diabetes_unit/idefix_study/	NA	http://www.lothianbirthcohort.ed.ac.uk/	http://www.lothianbirthcohort.ed.ac.uk/	www.lifelines.net	http://www.langleven.net/	http://www.eurac.edu/en/research/institutes/geneticmedicine/default.html	www.nijmegenbiomedischestudie.nl	NA	www.lumc.nl/con/9099	http://www.epib.nl/research/ergo.htm	http://sardinia.nia.nih.gov/	http://www.twinsuk.ac.uk	www.valborbera.org/
footnotes: *Estrada K et al., Bioinformatics 2009, GRIMP: a web- and grid-based tool for high-speed analysis of large-scale genome-wide association using imputed data
