# Supplementary material for: A Meta-Analysis of Thyroid-Related Traits Reveals Novel Loci and Gender-Specific Differences in the Regulation of Thyroid Function
Source: PLoS Genet. 2013 Feb 7;9(2):e1003266. doi: 10.1371/journal.pgen.1003266 (PMC3567175; doi:10.1371/journal.pgen.1003266)
Supplement: Table S2 — GWAS results of top SNPs for single cohorts. In the row named “G/I” we report the imputation quality (RSQR or INFO, according to study specific imputation method) or indicate with the letter “G” if the SNP was genotyped (G). (XLSX) [file pgen.1003266.s005.xlsx]

## Sheet: Sheet1
		BLSA	CHS	FHS	GARP	HBCS	InChianti	LBC1921	LBC1936	LifeLines	LLS	MICROS	NBS	OOA	PROSPER	RS	SardiNIA	TwinsUK	Val Borbera
TSH
rs10799824 A/G	N	593	1655	2134	289	454	951	401	834	1125	736	1047	1601	1025	4402	1346	4087	1948	1403
	Freq1	0.142	0.132906	0.15573	0.14333	0.1371	0.166	0.1469	0.151	0.1551	0.14511	0.170316	0.148032	0.2449	0.156968	0.15767	0.178	0.154774	0.156811
	Beta	-0.166	-0.181228	0.0374288	-0.05474	-0.0861887	-0.107	-0.182097	-0.170599	-0.0708	-0.18882	-0.00514542	-0.184407	-0.151407	-0.0958128	-0.181	-0.09	-0.172141	-0.130247
	SE	0.08	0.0572585	0.0428746	0.10995	0.0970847	0.062	0.097792	0.067682	0.0585	0.072497	0.0601597	0.0495975	0.054914	0.0263669	0.051	0.034	0.0365033	0.0534249
	Pvalue	0.03869	0.00155035	0.382672	0.625507	0.375138	0.08418	0.06259	0.01172	0.2259	0.0093846	0.931841	0.000198908	0.00593468	0.000279246	0.0004202	0.008718	2.40795e-06	0.01477
	G/I	0.9978	0.889687	G	0.97349	0.9997	0.9956	0.999	0.9987	G	0.97211	0.989886	0.994511	0.9533	0.9904	0.998038	0.9846	0.979	0.9846
rs334699 A/G	N	593	1655	2134	NA	454	951	401	834	1125	736	1047	1614	1025	4402	1346	4087	1950	1403
	Freq1	0.043	0.0490746	0.0508461	NA	0.0247	0.046	0.0518	0.0525	0.0594	0.044096	0.0354813	0.047088	0.0309	0.0582	0.046968	0.062	0.0471795	0.0316757
	Beta	-0.1	-0.137877	-0.0344834	NA	0.364778	0.253	-0.381323	-0.170744	-0.3979	-0.15979	-0.236801	-0.0978301	0.073409	-0.177156	-0.152	-0.168	-0.138197	-0.193293
	SE	0.142	0.0875601	0.0692771	NA	0.207404	0.114	0.170169	0.111864	0.0905	0.13116	0.123456	0.083101	0.135737	0.0414223	0.092	0.053	0.0634558	0.109956
	Pvalue	0.4811	0.115335	0.618653	NA	0.0792915	0.02573	0.02504	0.1269	1.21e-05	0.22352	0.0550983	0.23923	0.588751	1.89576e-05	0.1008	0.001595	0.0294172	0.07876
	G/I	0.984	0.949677	1.00078	NA	0.9307	0.9396	0.9805	0.9747	0.9586	0.94125	0.948457	0.997376	G	0.9699	0.974564	G	0.966	0.9631
rs13015993 A/G	N	593	1655	2134	289	454	951	401	834	1125	736	1047	1596	1025	4402	1346	4087	1938	1403
	Freq1	0.741	0.732368	0.74602	0.71873	0.6297	0.763	0.7467	0.7353	0.7222	0.71046	0.764845	0.728383	0.7284	0.734503	0.729168	0.765	0.748194	0.733611
	Beta	0.017	0.0911806	0.127869	0.07125	0.157464	0.086	-0.014133	0.053332	0.0561	0.16668	0.0385274	0.104991	0.133461	0.0394051	0.121	0.064	0.0902649	0.0732877
	SE	0.065	0.0395306	0.036679	0.09504	0.0689202	0.052	0.079732	0.056222	0.048	0.056607	0.0520344	0.0399204	0.052583	0.0215881	0.044	0.03	0.0304618	0.0425058
	Pvalue	0.7886	0.021078	0.00049	0.455593	0.0227913	0.0988	0.8593	0.3428	0.2426	0.0033376	0.459044	0.00853811	0.011293	0.0679534	0.005443	0.03422	0.00304438	0.08468
	G/I	0.9989	0.986746	G	0.9942	0.9998	0.9975	0.9993	0.9978	G	0.99485	0.9868	0.992858	0.9803	0.9986	0.99953	G	0.975	0.9958
rs10032216 T/C	N	593	1655	2134	289	454	951	401	834	1125	736	1047	1614	1025	4402	1346	4087	1957	1403
	Freq1	0.781	0.771418	0.795006	0.76042	0.8747	0.808	0.7815	0.7816	0.772	0.77401	0.833206	0.784077	0.8354	0.780023	0.793963	0.736	0.781042	0.806576
	Beta	0.025	0.0648895	0.0529805	0.18937	-0.0145916	0.149	0.266436	0.155231	0.1049	0.062042	0.0325317	0.110552	0.149236	0.0583528	0.045	0.108	0.0945131	0.120537
	SE	0.069	0.0441693	0.0376268	0.09339	0.097248	0.059	0.087762	0.059119	0.0625	0.062487	0.062982	0.0420953	0.06213	0.0228759	0.047	0.029	0.0342174	0.049384
	Pvalue	0.7141	0.141804	0.159115	0.0432003	0.880796	0.01171	0.002398	0.008645	0.09337	0.32109	0.605489	0.00864524	0.0164842	0.0107463	0.3377	0.0001975	0.00574249	0.01465
	G/I	0.9958	0.853682	1.02193	0.99603	0.9983	0.997	0.9996	0.9976	0.6511	0.9958	0.965443	0.997844	G	0.9987	0.998481	G	0.994	0.9735
rs6885099 A/G	N	593	1655	2134	289	454	951	401	834	1125	736	1047	1613	1025	4402	1346	4087	1947	1403
	Freq1	0.586	0.613368	0.601212	0.62806	0.5838	0.57	0.6108	0.6165	0.6091	0.59386	0.598504	0.578735	0.662	0.610459	0.597309	0.559	0.61736	0.533383
	Beta	-0.144	-0.126874	-0.136421	-0.16964	-0.24714	-0.085	-0.01714	-0.143647	-0.1561	-0.07444	-0.233732	-0.172588	-0.187954	-0.142489	-0.135	-0.138	-0.107444	-0.165344
	SE	0.058	0.0346547	0.0309239	0.08142	0.0680238	0.046	0.07646	0.050374	0.0463	0.052623	0.0454481	0.0365404	0.050956	0.0193947	0.039	0.026	0.0280438	0.0385007
	Pvalue	0.01298	0.000251136	1.02654e-05	0.0376404	0.000312108	0.06197	0.8226	0.00435	0.0007731	0.15761	2.70626e-07	2.31482e-06	0.000237432	2.03007e-13	0.0005786	1.197e-07	0.000127474	1.75e-05
	G/I	0.9985	1.01799	1.01943	0.99494	0.9985	0.9975	0.9973	0.9988	0.8722	0.99286	0.9974	0.998647	G	0.9961	0.998734	G	0.991	0.9983
rs9472138 T/C	N	593	1655	2134	NA	454	951	401	834	1125	736	1047	1617	1025	4402	1346	4087	1957	1403
	Freq1	0.266	0.294254	0.287109	NA	0.3182	0.298	0.311	0.2939	0.2778	0.27378	0.271671	0.291589	0.311	0.288715	0.276419	0.234	0.282064	0.269036
	Beta	-0.16	-0.145632	-0.0291457	NA	-0.1483	0.011	-0.019737	-0.072293	-0.1976	0.083862	-0.153939	-0.0486626	-0.093532	-0.0664928	-0.066	-0.105	-0.0900413	-0.047765
	SE	0.066	0.0385442	0.0339448	NA	0.06904	0.049	0.075074	0.052587	0.0465	0.059352	0.0497316	0.0387965	0.050166	0.0209545	0.045	0.03	0.0295448	0.0437219
	Pvalue	0.01499	0.000157896	0.39055	NA	0.03223	0.8156	0.7926	0.1692	2.334e-05	0.15809	0.0019655	0.209732	0.0625442	0.00150769	0.1398	0.0005851	0.00230658	0.2746
	G/I	G	G	1.0169	NA	G	G	G	G	G	G	G	G	G	0.9989	G	G	G	G
rs11755845 T/C	N	593	1655	2134	NA	454	951	401	834	1125	736	1047	1584	1025	4402	1346	4087	1933	1403
	Freq1	0.258	0.264674	0.258865	NA	0.2128	0.3	0.2562	0.237	0.2506	0.24049	0.323133	0.253157	0.135	0.241577	0.247185	0.326	0.262028	0.274416
	Beta	-0.14	-0.114039	-0.100983	NA	-0.08842	-0.074	-0.180296	-2e-06	-0.0526	-0.081578	-0.0994914	-0.0819906	-0.13522	-0.0222915	-0.084	-0.045	-0.023397	-0.1241
	SE	0.067	0.0415618	0.0348559	NA	0.08045	0.051	0.086052	0.057875	0.0487	0.06073	0.0484027	0.041202	0.071505	0.0217947	0.045	0.028	0.0308389	0.0439141
	Pvalue	0.03477	0.00607255	0.00376576	NA	0.2723	0.1456	0.03615	1	0.2809	0.17959	0.0398314	0.0465421	0.0589008	0.306405	0.05897	0.1159	0.448042	0.004714
	G/I	G	0.961614	G	NA	G	G	G	G	G	G	0.979186	0.969306	0.9723	0.9986	G	G	0.955	0.9606
rs9497965 T/C	N	593	1655	2134	289	454	951	401	834	1125	736	1047	1582	1025	4402	1346	4087	1916	1403
	Freq1	0.401	0.407446	0.450463	0.44078	0.3491	0.369	0.408	0.403	0.4343	0.38974	0.431456	0.421302	0.5752	0.412722	0.407274	0.395	0.393789	0.428526
	Beta	0.024	0.0474695	-0.0216084	0.01785	0.131454	0.047	0.158497	0.088775	0.049	0.14485	0.0549675	0.0554063	-0.020506	0.0409817	0.01	0.087	0.0603914	0.0727964
	SE	0.059	0.0357397	0.0341797	0.0847	0.0686444	0.047	0.072383	0.048912	0.0551	0.053901	0.0453845	0.0364614	0.052671	0.0190681	0.039	0.028	0.0280112	0.0394768
	Pvalue	0.6863	0.184111	0.527257	0.834113	0.0561234	0.3252	0.02855	0.06953	0.3732	0.0073669	0.225837	0.128433	0.697124	0.0316163	0.7943	0.001685	0.0310856	0.06518
	G/I	0.9884	0.920734	G	0.98433	0.9962	0.979	0.9863	0.9835	0.6023	0.98183	0.990071	0.986061	0.7459	0.9854	0.990739	0.8971	0.981	0.9914
rs753760 C/G	N	593	1655	2134	289	454	951	401	834	1125	736	1047	1577	1025	4402	1346	4087	1929	1403
	Freq1	0.728	0.687345	0.660807	0.70924	0.7206	0.655	0.6815	0.7141	0.7706	0.66587	0.747126	0.682625	0.6102	0.702047	0.680574	0.71	0.689217	0.640578
	Beta	-0.003	0.0511972	0.0781421	0.09568	0.160704	0.176	0.088119	0.155595	0.1006	0.12546	0.0656004	0.180991	0.179637	0.0998687	0.11	0.086	0.050329	0.119202
	SE	0.065	0.0395472	0.033148	0.08761	0.0717444	0.048	0.074663	0.05445	0.0782	0.053978	0.0498666	0.0390225	0.06139	0.0210456	0.041	0.029	0.0295357	0.0404861
	Pvalue	0.962	0.195463	0.0184051	0.27766	0.0255794	0.0002656	0.2379	0.004269	0.1985	0.020385	0.188336	3.50232e-06	0.0035076	2.08148e-06	0.007837	0.002781	0.0883802	0.003237
	G/I	0.9967	0.886012	G	0.98303	0.9976	0.9918	0.9963	0.999	0.4105	0.97823	0.982714	0.981427	0.582	0.9958	0.997648	0.9845	0.974	0.9801
rs7825175 A/G	N	593	1655	2134	289	454	951	401	834	1125	736	1047	1588	1025	4402	1346	4087	1926	1403
	Freq1	0.184	0.212302	0.199851	0.2158	0.2424	0.151	0.1911	0.2061	0.2292	0.1911	0.221897	0.206549	0.3317	0.199772	0.197634	0.154	0.207684	0.212523
	Beta	0.009	-0.0782181	-0.0168531	-0.02546	-0.0416335	-0.107	0.11884	-0.041912	-0.1332	-0.068366	-0.0770087	-0.133171	-0.038552	-0.0856167	-0.044	-0.084	-0.0571257	-0.0354823
	SE	0.074	0.0531461	0.0389357	0.09162	0.075881	0.064	0.091103	0.062385	0.0538	0.06477	0.053495	0.0432679	0.04976	0.0239837	0.047	0.036	0.0345132	0.0467718
	Pvalue	0.8984	0.141086	0.665128	0.781824	0.583504	0.09336	0.1921	0.5017	0.01341	0.29153	0.149995	0.00208803	0.438657	0.000357272	0.3475	0.01796	0.0978871	0.4481
	G/I	0.9908	0.583185	G	0.99251	0.9935	0.9627	0.9886	0.9841	0.8647	0.9784	0.971057	0.988465	0.9934	0.9839	0.983875	G	0.984	0.9914
rs1571583 A/G	N	593	1655	2134	NA	454	951	401	834	1125	736	1047	1617	1025	4402	1346	4087	1956	1403
	Freq1	0.256	0.243952	0.245493	NA	0.191	0.258	0.203	0.2111	0.2394	0.21943	0.282644	0.22851	0.3881	0.215054	0.230579	0.299	0.22955	0.300856
	Beta	0.17	0.0384063	0.100572	NA	0.1387	0.074	-0.059755	0.155467	0.0298	0.11006	0.0342666	0.111665	0.108617	0.060622	0.076	0.022	-0.0274217	0.0255877
	SE	0.066	0.040354	0.0353174	NA	0.08469	0.051	0.090695	0.060243	0.0507	0.063124	0.0500393	0.0418918	0.04957	0.0232389	0.044	0.029	0.0318579	0.0407945
	Pvalue	0.01034	0.341231	0.00440437	NA	0.1021	0.1476	0.51	0.009861	0.557	0.081659	0.493474	0.00768585	0.0286626	0.0090902	0.08775	0.4455	0.389376	0.5305
	G/I	G	G	G	NA	G	G	G	G	0.9499	G	G	G	0.9286	0.9958	G	0.9637	G	G
rs657152 A/C	N	593	1655	2134	NA	453	951	401	834	1125	736	1047	1616	1025	4402	1346	4087	1957	1403
	Freq1	0.365	0.369216	0.345329	NA	0.4617	0.374	0.3143	0.2841	0.3173	0.3553	0.380878	0.350866	0.7039	0.297984	0.351829	0.257	0.34696	0.386962
	Beta	0.175	0.0513561	0.0039376	NA	0.002062	0.063	-0.011037	0.013753	0.0327	0.020402	0.0359084	0.0462846	0.024095	0.0271722	0.042	0.227	0.0492454	0.123903
	SE	0.059	0.0359634	0.0317075	NA	0.0636	0.047	0.078825	0.055186	0.0451	0.05553	0.0449965	0.036761	0.051644	0.0207316	0.039	0.03	0.0281314	0.0403306
	Pvalue	0.002943	0.153289	0.901169	NA	0.9742	0.1762	0.8886	0.8032	0.4685	0.71343	0.424855	0.208007	0.640912	0.189971	0.2805	4.968e-14	0.0800234	0.002125
	G/I	G	G	0.999063	NA	G	G	G	G	G	G	G	G	G	0.9987	G	G	G	G
rs17723470 T/C	N	593	1655	2134	289	454	951	401	834	1125	736	1047	1616	1025	4402	1346	4087	1956	1403
	Freq1	0.294	0.265591	0.265134	0.33878	0.3079	0.23	0.325	0.307	0.2996	0.27672	0.261867	0.277228	0.3856	0.29721	0.283148	0.085	0.287321	0.214688
	Beta	0.01	-0.085418	-0.0719424	-0.14741	-0.141191	-0.003	0.005016	-0.075819	-0.1535	-0.044212	-0.052144	-0.0272846	-0.084137	-0.0594353	-0.079	-0.071	-0.0516525	-0.0832648
	SE	0.065	0.0411564	0.0345275	0.08244	0.074179	0.054	0.075686	0.051214	0.045	0.059258	0.0500884	0.0389189	0.048999	0.0207921	0.044	0.047	0.0301777	0.0474524
	Pvalue	0.8816	0.0379451	0.0371941	0.0757129	0.0576256	0.9608	0.9472	0.1388	0.0006791	0.45586	0.297857	0.483263	0.0862592	0.00425579	0.0708	0.1269	0.086968	0.07931
	G/I	0.9996	1.00155	G	0.99234	0.9996	0.998	0.9992	0.9995	G	0.99037	0.999	0.998394	0.9583	0.9992	0.998817	0.963	0.994	0.9987
rs1537424 T/C	N	593	1655	2134	NA	453	951	401	834	1125	736	1047	1438	1025	4402	1346	4087	1848	1403
	Freq1	0.581	0.626254	0.604042	NA	0.6277	0.591	0.588	0.5931	0.6297	0.59035	0.648244	0.6363	0.5243	0.601019	0.596255	0.6	0.593344	0.623759
	Beta	-0.011	-0.0847656	-0.0188633	NA	0.0351	-0.114	-0.011454	-0.044623	-0.1685	-0.11422	-0.0865575	-0.0586266	-0.042622	-0.0612322	-0.029	-0.013	-0.0423923	-0.028589
	SE	0.058	0.0442812	0.0318878	NA	0.06993	0.045	0.072183	0.050459	0.0444	0.052103	0.0474485	0.0368968	0.046606	0.019298	0.039	0.026	0.0294513	0.041082
	Pvalue	0.8561	0.055587	0.55415	NA	0.6159	0.01149	0.8739	0.3765	0.0001572	0.028672	0.0681156	0.112405	0.360664	0.00150882	0.4556	0.6283	0.150037	0.4865
	G/I	G	0.642537	G	NA	G	G	G	G	0.9612	G	0.9555	0.955871	0.9768	0.9999	G	G	0.937	0.9473
rs11624776 A/C	N	593	1655	2134	289	454	951	401	834	1125	736	1047	1000	1025	4402	1346	4087	NA	1403
	Freq1	0.705	0.632537	0.634685	0.69627	0.7098	0.637	0.6897	0.6894	0.6536	0.68628	0.618577	0.7155	0.6123	0.688068	0.69121	0.571	NA	0.657714
	Beta	-0.07	-0.0296429	-0.00811221	-0.04634	-0.0670902	-0.081	-0.050986	-0.050519	0.0214	-0.072987	-0.127507	-0.0553506	-0.14098	-0.0714593	-0.012	-0.089	NA	-0.0943318
	SE	0.064	0.0492752	0.0413674	0.09089	0.0750355	0.048	0.075126	0.052872	0.0572	0.058095	0.0549501	0.0434885	0.065979	0.0202137	0.042	0.027	NA	0.0466425
	Pvalue	0.2727	0.547455	0.844531	0.615826	0.371737	0.0948	0.4973	0.3393	0.7086	0.2094	0.0203185	0.205177	0.032855	0.00040748	0.7686	0.0008815	NA	0.04313
	G/I	0.9667	0.531055	G	0.97876	0.9573	0.9691	0.986	0.9849	0.6058	0.96635	0.728871	0.767787	0.5254	0.9833	0.980058	G	NA	0.7238
rs10519227 A/T	N	593	1655	2134	289	454	951	401	834	1125	736	1047	1598	1025	4402	1346	4087	1908	1403
	Freq1	0.246	0.232085	0.232268	0.22789	0.2883	0.23	0.2478	0.2663	0.1667	0.20941	0.209191	0.213079	0.1404	0.248208	0.225199	0.306	0.235849	0.236711
	Beta	-0.083	-0.13944	-0.0300332	-0.31376	-0.0996304	-0.033	-0.08051	-0.172094	-0.1124	-0.064963	-0.0486159	-0.0919373	-0.083734	-0.0962121	0.018	-0.07	0.00658823	-0.0669334
	SE	0.07	0.0441543	0.0371778	0.0956	0.0702295	0.056	0.085252	0.056469	0.075	0.06363	0.0543754	0.0433292	0.069451	0.0224787	0.047	0.028	0.0331715	0.0459469
	Pvalue	0.2355	0.00158845	0.419191	0.00113074	0.156693	0.5561	0.345	0.002307	0.1341	0.30762	0.37128	0.034038	0.228234	1.86771e-05	0.7105	0.01269	0.842567	0.1452
	G/I	0.9839	0.833179	G	0.99034	0.9949	0.9889	0.9672	0.982	0.5727	0.98564	0.986486	0.991105	0.9353	0.9784	0.987968	G	0.979	0.9919
rs17776563 A/G	N	593	1655	2134	289	454	951	401	834	1125	736	1047	1452	1025	4402	1346	4087	1824	1403
	Freq1	0.317	0.297829	0.311075	0.32627	0.3232	0.351	0.3173	0.3102	0.3065	0.32211	0.376462	0.28168	0.5046	0.31426	0.302225	0.33	0.305099	0.330941
	Beta	-0.054	-0.0809878	-0.0718872	-0.11085	-0.0730795	-0.12	-0.065118	0.014297	-0.0844	0.0023142	-0.136907	-0.0370049	0.038466	-0.0328502	-0.064	-0.096	-0.0594924	-0.106573
	SE	0.061	0.0427064	0.0338589	0.0891	0.0710051	0.049	0.077137	0.053022	0.045	0.058113	0.0491243	0.0395335	0.047112	0.0207722	0.042	0.028	0.0295512	0.0430656
	Pvalue	0.3777	0.0579091	0.033742	0.232321	0.303929	0.01468	0.3986	0.7874	0.06082	0.96825	0.00532066	0.349928	0.414415	0.113775	0.1274	0.0006366	0.044094	0.01334
	G/I	0.9572	0.79015	G	0.95704	0.9567	0.9522	0.9584	0.9625	1.0358	0.95642	0.930743	0.938861	0.9131	0.9619	0.955925	0.9658	0.93	0.905
rs3813582 T/C	N	593	1655	2134	289	454	951	401	834	1125	736	1047	1545	1025	4402	1346	4087	1921	1403
	Freq1	0.674	0.716483	0.689564	0.68774	0.6902	0.702	0.702	0.7005	0.7124	0.71024	0.690797	0.710032	0.4715	0.697123	0.68447	0.588	0.688704	0.690969
	Beta	0.016	0.119668	0.0379077	0.10123	0.0933718	0.038	-0.001572	0.028473	0.0926	0.13235	0.164061	0.0624012	0.133712	0.0974031	0.049	0.107	0.0206361	0.140266
	SE	0.062	0.0461195	0.0331955	0.09181	0.0684596	0.051	0.076726	0.05504	0.0475	0.057831	0.0489257	0.0383633	0.045945	0.0204989	0.041	0.026	0.029514	0.0428998
	Pvalue	0.7957	0.00946625	0.253474	0.271408	0.173279	0.4608	0.9837	0.6049	0.05171	0.022385	0.000798632	0.102187	0.00368971	2.01788e-06	0.2356	4.499e-05	0.48443	0.001077
	G/I	0.9992	0.681431	1.00809	0.99643	0.9997	0.9985	0.9993	0.9998	0.9582	0.99687	0.925829	0.97241	G	0.9994	0.999772	G	0.965	0.9446
rs9915657 T/C	N	593	1655	2134	NA	454	951	401	834	1125	736	1047	1567	1025	4402	1346	4087	1932	1403
	Freq1	0.544	0.556294	0.549791	NA	0.5575	0.642	0.4961	0.4861	0.5311	0.52717	0.584603	0.519783	0.5264	0.498251	0.532355	0.602	0.505435	0.658133
	Beta	-0.107	-0.0777268	-0.0856275	NA	0.0147	-0.092	-0.063032	-0.1888	-0.073	-0.012037	-0.00885522	-0.100032	-0.067752	-0.0518051	-0.051	-0.052	-0.024874	-0.127123
	SE	0.059	0.0360569	0.0311109	NA	0.06658	0.048	0.072102	0.050579	0.0425	0.052644	0.0443707	0.0358787	0.049229	0.0189733	0.037	0.027	0.0269084	0.0411197
	Pvalue	0.06752	0.0311094	0.00591724	NA	0.8254	0.05311	0.382	0.0001894	0.0859	0.81921	0.841814	0.00531213	0.169048	0.00632535	0.1751	0.05776	0.35528	0.001991
	G/I	G	0.961979	G	NA	G	G	G	G	G	G	0.991943	0.985172	0.8611	0.9971	G	0.9439	0.988	0.9891
rs4804416 T/G	N	593	1655	2134	NA	453	951	401	834	NA	736	1047	1520	1025	4402	1346	4087	1920	1403
	Freq1	0.57	0.586068	0.573737	NA	0.5979	0.604	0.5861	0.5876	NA	0.57269	0.560936	0.553618	0.6483	0.576323	0.550524	0.512	0.569792	0.580786
	Beta	-0.078	-0.10075	-0.0061921	NA	-0.1283	-0.039	-0.11239	0.005782	NA	-0.090278	0.0117229	-0.0363276	-0.113304	-0.0579185	-0.043	-0.086	-0.0841003	-0.000651205
	SE	0.06	0.036152	0.0311182	NA	0.06617	0.047	0.068047	0.05122	NA	0.053318	0.0456001	0.034814	0.049234	0.0193494	0.039	0.027	0.0264335	0.0391806
	Pvalue	0.1915	0.00532239	0.842274	NA	0.05304	0.4136	0.09861	0.9101	NA	0.09084	0.797117	0.297595	0.021574	0.00275981	0.2647	0.001217	0.00146473	0.9867
	G/I	G	0.941765	0.999385	NA	G	G	G	G	NA	G	0.971071	0.974037	G	0.9995	G	G	0.974	0.9788
FT4
rs2235544 A/C	N	434	1643	NA	NA	454	950	401	834	1125	736	1047	1616	NA	813	1131	4087	1955	NA
	Freq1	0.486	0.509934	NA	NA	0.5438	0.459	0.5222	0.5322	0.5258	0.54552	0.436215	0.538676	NA	0.53996	0.538878	0.455	0.521483	NA
	Beta	0.088	0.157623	NA	NA	0.1245	0.193	0.133585	0.148652	0.1595	0.1661	0.0870807	0.156087	NA	0.504434	0.132	0.112	0.102688	NA
	SE	0.066	0.0347216	NA	NA	0.06707	0.044	0.067129	0.0477	0.0531	0.052208	0.0464235	0.0359185	NA	0.112781	0.041	0.027	0.0305127	NA
	Pvalue	0.178	5.6358e-06	NA	NA	0.06411	9.649e-06	0.04659	0.001831	0.002735	0.0015273	0.0606842	1.389e-05	NA	7.72432e-06	0.0012	3.941e-05	0.000764238	NA
	G/I	G	G	NA	NA	G	G	G	G	0.6124	G	G	G	NA	0.9994	G	G	G	NA
rs11726248 A/G	N	434	1643	NA	290	454	950	401	834	1125	736	1047	1615	NA	813	1131	4087	1955	NA
	Freq1	0.111	0.10974	NA	0.12176	0.0621	0.086	0.1153	0.101	0.1251	0.098576	0.0659112	0.11517	NA	0.127312	0.11156	0.091	0.108951	NA
	Beta	0.206	0.0660961	NA	-0.02237	0.219162	0.098	0.094488	0.027686	0.1704	0.091089	0.0646895	0.125305	NA	0.129623	0.112	0.106	0.145345	NA
	SE	0.106	0.0545943	NA	0.1316	0.136465	0.078	0.108121	0.082635	0.0678	0.087307	0.0933612	0.0535438	NA	0.17154	0.068	0.047	0.0488585	NA
	Pvalue	0.05231	0.22602	NA	0.865782	0.108974	0.2103	0.3822	0.7376	0.01214	0.29715	0.488376	0.0192722	NA	0.449863	0.09932	0.02273	0.00293164	NA
	G/I	0.9968	0.998932	NA	0.98961	1	0.9963	0.9985	0.9987	0.8469	0.98572	0.994714	0.997427	NA	0.9988	0.997684	0.9407	0.99	NA
rs7045138 T/C	N	434	1643	NA	NA	454	950	401	834	1125	736	1047	1429	NA	813	1131	NA	NA	NA
	Freq1	0.559	0.481071	NA	NA	0.587	0.513	0.5592	0.5599	0.5813	0.5484	0.514578	0.560882	NA	0.581437	0.566048	NA	NA	NA
	Beta	0.175	0.125936	NA	NA	0.0376332	0.032	0.180759	0.093691	0.1138	0.1227	0.0620231	0.0629503	NA	0.293436	0.104	NA	NA	NA
	SE	0.066	0.044053	NA	NA	0.0656602	0.047	0.068346	0.046905	0.0422	0.053404	0.048251	0.0359994	NA	0.11313	0.042	NA	NA	NA
	Pvalue	0.007681	0.00425345	NA	NA	0.566828	0.4941	0.008175	0.04577	0.007139	0.021866	0.198643	0.0798545	NA	0.00949231	0.01302	NA	NA	NA
	G/I	0.9317	0.663564	NA	NA	0.9567	0.914	0.981	0.9813	0.9942	0.9589	0.906586	0.941691	NA	0.9811	0.958566	NA	NA	NA
rs7860634 A/G	N	434	1643	NA	NA	454	950	401	834	1125	NA	1047	1610	NA	813	1131	4087	NA	NA
	Freq1	0.555	0.555883	NA	NA	0.5294	0.549	0.6206	0.6243	0.5516	NA	0.483095	0.564286	NA	0.604822	0.564006	0.451	NA	NA
	Beta	0.08	0.089483	NA	NA	0.18213	0.096	0.009067	0.079816	0.1018	NA	0.165993	0.10984	NA	0.656927	0.1	0.073	NA	NA
	SE	0.067	0.0349029	NA	NA	0.0857628	0.045	0.086528	0.061019	0.0425	NA	0.0459858	0.0359134	NA	0.152277	0.042	0.027	NA	NA
	Pvalue	0.231	0.0103542	NA	NA	0.0342421	0.03254	0.9165	0.1909	0.01671	NA	0.000306601	0.00222665	NA	1.60308e-05	0.01693	0.007708	NA	NA
	G/I	0.972	1.005	NA	NA	0.6349	0.9897	0.6612	0.6444	G	NA	0.986257	0.994551	NA	0.563	0.991959	G	NA	NA
rs6499766 A/T	N	434	1643	NA	290	454	950	401	834	1125	736	1047	1605	NA	813	1131	4087	1939	NA
	Freq1	0.51	0.498967	NA	0.53097	0.4825	0.445	0.4765	0.4862	0.5094	0.51077	0.466154	0.5	NA	0.51087	0.494588	0.403	0.485302	NA
	Beta	0.026	-0.0326493	NA	0.14799	0.162519	0.073	0.036846	0.059687	0.0002	0.075621	0.078043	0.0828652	NA	-0.0426873	0.074	0.099	0.0286004	NA
	SE	0.068	0.0353684	NA	0.08367	0.0646468	0.044	0.07017	0.048312	0.0428	0.052506	0.0459448	0.0346134	NA	0.115111	0.042	0.028	0.0305036	NA
	Pvalue	0.7024	0.355944	NA	0.0783315	0.0122851	0.09899	0.5995	0.2167	0.9965	0.15022	0.0893898	0.0166681	NA	0.71076	0.07506	0.000305	0.348446	NA
	G/I	0.9915	1.00781	NA	0.9958	0.9945	0.9933	0.9953	0.996	0.9446	0.99344	0.983114	0.997456	NA	0.9917	0.995224	G	0.992	NA
rs7240777 A/G	N	434	1643	NA	NA	452	950	401	834	1125	736	1047	1574	NA	813	1131	4087	1919	NA
	Freq1	0.563	0.561338	NA	NA	0.5242	0.606	0.5424	0.5776	0.5782	0.55842	0.548274	0.57338	NA	0.574444	0.553807	0.515	0.574257	NA
	Beta	0.004	-0.01207	NA	NA	0.1185	-0.015	-0.148421	0.009628	-0.1012	-0.067438	-0.0877048	-0.00651504	NA	-0.109427	-0.005	-0.034	-0.154003	NA
	SE	0.071	0.0362683	NA	NA	0.0681	0.046	0.069115	0.048941	0.0416	0.05064	0.0476362	0.0350671	NA	0.113324	0.042	0.027	0.0310043	NA
	Pvalue	0.958	0.739286	NA	NA	0.08251	0.7477	0.03176	0.844	0.01519	0.18337	0.0656014	0.850096	NA	0.334238	0.8989	0.2088	6.79449e-07	NA
	G/I	G	0.94046	NA	NA	G	G	G	G	G	G	0.9807	0.982669	NA	0.9998	G	0.8575	0.978	NA
